# Supplementary material for: Excessive Screen Time Among U.S. High School Students: Mental Health, Suicidal Ideation and Social Image Factors
Source: Healthcare (Basel). 2025 Nov 8;13(22):2833. doi: 10.3390/healthcare13222833 (PMC12652926; doi:10.3390/healthcare13222833)
Supplement: Supplementary file 1 [file healthcare-13-02833-s001.zip]

Archive with 1 entries (1 files):
- healthcare-3877594-supplementary.pdf
